# Supplementary material for: Early Lifestyle Interventions in People with Impaired Glucose Tolerance in Northern Colombia: The DEMOJUAN Project
Source: Int J Environ Res Public Health. 2019 Apr 18;16(8):1403. doi: 10.3390/ijerph16081403 (PMC6518277; doi:10.3390/ijerph16081403)
Supplement: Supplementary file 1 [file ijerph-16-01403-s001.zip]

Archive with 2 entries (2 files):
- Appendix B.docx
- Appendix A.docx
